# Supplementary material for: The Relative Efficacy of Monotherapies for Palmoplantar Pustulosis and Palmoplantar Psoriasis: A Network Meta-Analysis Study of the Palmoplantar Spectrum
Source: Medicina (Kaunas). 2026 Feb 19;62(2):400. doi: 10.3390/medicina62020400 (PMC12942118; doi:10.3390/medicina62020400)
Supplement: Supplementary file 1 [file medicina-62-00400-s001.zip]

Archive with 1 entries (1 files):
- medicina-4125573-supplementary.pdf
